# Supplementary material for: Changes in Oxidative Stress, Inflammatory and Bone Metabolism Biomarkers Following Sulfurous Water Inhalation in Osteopenic Women
Source: Int J Mol Sci. 2026 Mar 31;27(7):3163. doi: 10.3390/ijms27073163 (PMC13072851; doi:10.3390/ijms27073163)
Supplement: Supplementary file 1 [file ijms-27-03163-s001.zip]

Archive with 1 entries (1 files):
- ijms-4201873-supplementary.pdf
